# Supplementary material for: A Theoretical Analysis of Interaction Energies and Intermolecular Interactions between Amphotericin B and Potential Bioconjugates Used in the Modification of Nanocarriers for Drug Delivery
Source: Molecules. 2023 Mar 15;28(6):2674. doi: 10.3390/molecules28062674 (PMC10055876; doi:10.3390/molecules28062674)
Supplement: Supplementary file 1 [file molecules-28-02674-s001.zip]

Archive with 1 entries (1 files):
- molecules-2132970-supplementary.pdf
